# Supplementary material for: Fabrication of an Azithromycin Sensor
Source: Biosensors (Basel). 2023 Nov 16;13(11):986. doi: 10.3390/bios13110986 (PMC10669414; doi:10.3390/bios13110986)
Supplement: Supplementary file 1 [file biosensors-13-00986-s001.zip]

Archive with 1 entries (1 files):
- biosensors-2700105-supplementary.pdf
